# Supplementary material for: Ice Nucleation Properties of Ice-binding Proteins from Snow Fleas
Source: Biomolecules. 2019 Sep 25;9(10):532. doi: 10.3390/biom9100532 (PMC6843771; doi:10.3390/biom9100532)
Supplement: Supplementary file 1 [file biomolecules-09-00532-s001.zip]

Archive with 1 entries (1 files):
- biomolecules-562254-SI.rar
